# Supplementary material for: Genes Involved in Immune Reinduction May Constitute Biomarkers of Response for Metastatic Melanoma Patients Treated with Targeted Therapy
Source: Biomedicines. 2022 Jan 26;10(2):284. doi: 10.3390/biomedicines10020284 (PMC8869294; doi:10.3390/biomedicines10020284)
Supplement: Supplementary file 1 [file biomedicines-10-00284-s001.zip]

Archive with 1 entries (1 files):
- biomedicines-1515167-supplementary.pdf
